# Supplementary material for: Nanostructured POSS Crosslinked Polybenzimidazole with Free Radical Scavenging Function for High-Temperature Proton Exchange Membranes
Source: Nanomaterials (Basel). 2026 Jan 26;16(3):164. doi: 10.3390/nano16030164 (PMC12899568; doi:10.3390/nano16030164)
Supplement: Supplementary file 1 [file nanomaterials-16-00164-s001.zip]

Archive with 1 entries (1 files):
- nanomaterials-4062300-supplementary.pdf
